# Supplementary material for: Practices of patient engagement in drug development: a systematic scoping review
Source: Res Involv Engagem. 2022 Jun 29;8:29. doi: 10.1186/s40900-022-00364-8 (PMC9243835; doi:10.1186/s40900-022-00364-8)
Supplement: Supplementary file 3 — Additional file 3. Data extraction spreadsheet. [file 40900_2022_364_MOESM3_ESM.xlsx]

## Sheet: Sheet1
Author	Year	Country	TRIAL						ENGAGEMENT							Outome (+impact where present)	Strengths	Limitations	Conficting interests	Funding	Next step
				Disease	Aim	Study design/phase	Drug	Population		Who (is engaged)	Initiation (how participants are invited)	Depth (Select: Finetuning details; designing studies; Setting up R&D program + explanation)	Type of engagement (Select: Consultation; Involvement; Partnership; Patient leadership + explanation)	Method
Burkhalter et al.	2018	USA		HIV/AIDS and Cancer	To examine patient-level characteristics and perceptions that influence decision-making regarding the AIDS Malignancy Consortium (AMC) treatment trial participation.	A formative study on patient accrual to the AMC CTs. The AMC is dedicated to conducting CTs aimed at prevention and treatment of cancers among people living with HIV/AIDS (PLWHA).	-	67 PLWHD patients: -aged 18 years and older; -diagnosed with cancer or anal high-grade intraepithelial neoplasia; -offered participation in a therapeutic AMC CT.		PLWHA patients diagnosed with cancer	Participants were recruited by the site's study coordinator or by designated staff at 13 unique AMC study sites primarily at academic medical centers in 10 different states and representing five major regions of the U.S.	Designing studies Participants provided recommendations on how to improve AMC trial participation and retention, contributing to the revision of the trial design.	Consultation Patients assessed their sociodemographic and other factors potentially influencing decision-making regarding trial participation. Patients' suggestions presented opportunities to the AMC and its participating sites to consider ways for improving the appeal and experience of CT participation and streamline the accrual process.	Patients completed a 17-item survey, which included questions regarding sexual orientation, gender identity, and sexual behavior, in order to better understand patient-level characteristics and recognize the diversity of the HIV-infected population. *Four items asked patients about prior participation in any CTs and also AMC trials, how they learned about the therapeutic AMC CTs for which they we…		This study is the first within the AMC to report on patient characteristics and CT decision-making factors of PLWHA presenting for participation in cancer therapeutic trials. Its findings indicated the importance of physician or medical provider provision of information about CTs. Patients reported recommendations for systems change to improve the speed of availability and access to CTs, reduce p…	1. identified patient-level decision-making factors influencing the participation of PLWHA in cancer CTs.	1. items assessing decision-making factors were devised ad hoc and were not validated; 2. smaller patient sample than planned; 3. the patient sample was not diverse, small percentages of minorities were represented.	No	Financial support was achieved from the AMD, through the National Cancer Institute, and from the NIH/NCI Cancer Center Support Grant.	Future work can build upon this study's findings to examine AMC and participating sites' study designs, such as complexity, and community or advocate input, and systems to improve accrual efficiency and reduce participant burden.
Chiodini et al.	2020	Italy		Severe or critical COVID-19 pneumonia	To report in detail the methodological and statistical approaches to the analysis of the data in the TOCIVID-19 study. The TOCIVID 19 study aimed to assess the efficacy of tocilizumab in reducing mortality of patients with severe or critical COVID-19 pneumonia.	Statistical Analysis Plan, based on the TOCIVID-19 trial: -a phase 2, open label, multicenter, single arm study of tocilizumab on the efficacy and tolerability of tocilizumab in the treatment of patients with COVID-19 pneumonia	Tocilizumab, an IL-6 receptor antagonist, anti-inflammatory drug	Patients with severe or critical COVID-19 pneumonia.		Patients with severe or critical COVID-19 penumonia.	As soon as the trial registration was open, there was a massive registration of patients, which lead to the completion of the planned number of patients in less than 24 h.	Designing studies: Patients influenced the design of the study. The single-arm design was prompted by social needs and feasibility reasons.	Involvement An aggressive media campaign had arisen favoring an indiscriminate request of the drug on an off-label basis from physicians, possibly due to a high drug demand from patients.	Media campaign		-	-	-	Two authors coordinated 3 academic CTs in oncology, promoted by the Instituto Nazionale Tumori di Napoli (the National Cancer Institute of Napoli), that were supported by Roche.	The trial sponsor is the Instituto Nazionale dei Tumori di Napoli (the National Cancer Institute of Napoli) and the drug was provided free of charge by the pharmaceutical company Roche.	-
LoRusso et al.	2019	8 sites in the USA, and 3 collaborating sites in Europe		Facioscapulohumeral muscular dystrophy (FSHD)	To hasten FSHD drug development by validating two novel clinical outcome assessments (COAs) and refining CT strategies.	ReSolve: a prospective, multi-center, 18-month logitudinal study.	-	220 participants with FSHD: -aged 18-75 -an affected parent or offspring -symptomatic limb weakness -able to walk 30 ft without support -without clinically unstable medical conditions -no use of anabolic/ catabolic agents -no use of an experimental drug in an FSHD CT within the past 30 days -not pregnant		-Industry -Advocacy groups -FSHD researchers -Patients with FSHD	Study subjects were being recruited using local neuromuscular patient lists, national and international FSHD registries, electronic health record review at sites with Clinical Translational Science Awards (CTSA), and by registering the study officially on clinical-trials.gov. CTSA community outreach officers were contacted to set up meetings with under-represented communities and discuss the stud…	Designing studies Advocacy groups, together with the other stakeholders, played an important role in the development of the current study. Their input and the patient self-reported information is critical for selecting valid and reliable outcome measures, sample size calculations, specifying rational eligibility criteria, and the efficient conduct of future CTs.	Partnership Advocacy groups participated in frequent annual meetings, which included two CTs preparedness workshops. These meetings were crucial for identifying major gaps that needed to be addressed in order to accelerate efficient drug development, for reviewing the protocol, the recruitment and challenges with achieving study goals, and for refreshing the trainings on the FSHD-COM and EIM test…	Visits occurred at baseline and months 3, 12, and 18. All subjects were reevaluated using the FSHD-COM, Reachable workspace, Iowa Oral Performance Instrument (IOPI), and EIM at each visit. PROs were performed, including the PROMIS57, the upper extremity functional index (UEFI), the facial disability index (FDI) physical score, and the recently developed FSHD-Health Index (FSHD-HI). -The FSHD-HI q…		This is the largest collaborative study of patients with FSHD performed in the US and Europe. The results of this study will enable more efficient CT design, and will help to address the challenges in FSHD CT preparedness due to FSHD's slow disease progression and lack of current biomarkers that clearly correlate with disease activity and severity. During the conduct of the study, relevant data w…	1. the network was formed as a broad collaborative effort to find treatments for FSHD.	1. patients with significant disability may be underrepresented.	Several authors have connections with multiple pharmaceutical companies or have received grants for multiple purposes.	Supported by NINDS, received MDA clinical research network grant, society grant, Friends of FSH Research grant, CTSA grant from NCATS and AFM. Fulcrum Therapeutics provided funds for the some equipment. The funding sources did not contribute directly to the study design, data collection or analysis, nor in writing the manuscript.
Patalano et al.	2019	Study 1: USA, the UK, Canada, Australia and South Africa. Study 2: the UK and USA. Study 3: -		Chronic obstructive pulmonary disease (COPD)	To illustrate experiences in gathering patient insights on the most patient-relevant symptoms in COPD, leveraging recent advances in digital technologies using online platforms.	A three-step empirical approach towards 'patient-centric' drug development: Study 1. social media listening (SML) Study 2. online bulleting board (OBB) exercise Study 3. web-based patient preference (PP)	-	-		Study 1: 695 unique records of 570 COPD patients and 125 caregivers. Study 2: 20 COPD patients Study 3. -	Study 1: a comprehensive search of COPD-related posts was performed on the social media platforms Twitter, blogs, news and forums. Social media posts were retrieved using an online aggregator tool. Study 2: a fieldwork panel recruitment agency recruited patients by: contacting charities, patient support groups, via referrals from other patients, and via digital campaigns and online marketing. Stu…	Setting up R&D program Part of an ongoing early drug development project, patients contributed to creating the product design and defining clinical studies in COPD. Collectively, the 3 studies (SML, OBB and PP) were conducted to help assemble hypothetical treatment profiles with specific characteristics that can aid in selecting clinical outcome assessments beyond conventional end points in COPD …	Consultation Study 1 (SML): patients provided rich information on their patient unmet needs, disease management, and delivery of care. Study 2 (OBB): further validated and explored the patient insights revealed from SML in greater detail with a qualitative approach, including emotional and sensitive aspects of living with the disease. Study 3 (PP): quantitatively evaluated the findings from the S…	Study 1 (SML): online conversations in open-access platforms among patients with COPD. Study 2 (OBB): asynchronous, moderated, closed online community platform (similar to a private chat room) for qualitative patient research; it allowed participants to answer predefined questions in a comprehensive manner. At the end of the session, patients were asked to evaluate the conslusions derived from th…		This approach is a relatively new way to generate patient insights derived from 'online' studies, a feasible and an important input to decision making if considered early during drug development. Patient preference data can contribute to improving data collection for PRO instrument development, as well as influence future clinical trial design, end point selection, and regulatory reviews. *2. OBB…	1. SML study: researchers 'listened' to the open discussions that were already happening online in the patients' own words, without influencing those conversations and imposing any further research burden on the patient community. 2. OBB study: offered the interactive benefits of a face-to-face focus group discussion, without certain individuals dominating the conversation. Provided deep insights…	1. SML study: self selection bias (not everyone engaged online and there was a greater likelihood of posting negative aspects). The identity of the participants was not verified and researchers could not seek further clarification on the patients' posted views.	Authors were full-time employees of Novartis and some have Novartis stock(s)/ stock options.	By Novartis Pharma AG, Basel.	Based on these findings the researchers considered to include these elements in their future research: -a new validated instrument to collect PROs, the Cough and Sputum Assessement Questionnaire (CASA-Q), to asssess the severity and the impact of COPD in drug development studies for COPD. -actigraphy as a digital evidence-capture end point, to capture movement and sleep disturbance. -a survey que…
Postmus et al.	2015	-		Cancer	To explore the feasibility and usefulness of a lean method for eliciting individual patient preferences.	EMA conducted a quantitative pilot study.	-	-		-98 regulators (senior assessors of oncology products and EMA staff involved in regulatory aspects of the scientific review); -29 patients (with melanoma or multiple myeloma), advocates or carers; -12 healthcare professionals.	Patients were recruited from two patients organizations: Melanoma Patient Network Europe (MPNE) and Myeloma Patients Europe (MPE). Both organizations volunteered to host face-to-face meetings during their annual conferences and to administer the survey to the meeting participants.	Setting up R&D program Patients' preferences on treatment outcomes were incorporated into drug development and regulatory decision making. The first data collection tool for patient preferences was developed in cooperation with two patient organizations and senior EMA assessors.	Involvement Patients contributed to the assessment of the benefit-risk balance in the treatment of advanced cancer. They shared ordinal statements regarding the desirability of different cancer treatment outcomes and were encouraged to reveal and explain their preferences individually and in group discussions.	1. Patients completed a short online questionnaire based on multicriteria decision analysis (MCDA). To explore differences between groups of individuals, the online questionnaire was also administered to regulators and several healthcare professionals. 2. This was followed by face-to-face meetings to gather feedback and validate the individual responses. 3. Feedback on the experiment and the form…		This pilot study was supportive of the feasibility and usefulness of systematically collecting data about individual patient preferences to inform the regulatory review, a previously unexplored dimension. The elicitation of individual patient preferences may lead to the identification of subgroups with homogenous preferences and, as a results, to market authorization decisions that are tailored t…	1. the study used a hybrid approach for yielding complete information about individual preferences: an online questionnaire and face-to-face meetings; 2. the participants were a selected group of highly motivated and experienced individuals participating in international conferences; 3. the questionnaire procedures were user-friendly, easy to implement, and, if applied to a broader sample, could …	-	No	Not specified, supposedly by EMA.	The next steps: to further develop a preference elicitation software to also allow for the elicitation of the partial value functions and the collection of demographic and clinical covariates, and to then conduct a larger study to explore subgroups of patients with decision-relevant differences in preferences and to further examine whether the data collected could be useful for regulators.
Selig et al.	2018	USA and Europe		Cancer	To design and execute a program whereby patients join clinical development teams.	Commentary on a Novel Pilot Program called the Patient Advocate Advisory Council (PAAC), which was launched by Bayer Oncology in 2016 and which took advantage of a planned Phase 2 oncology trial.	-	-		PAAC members: -experienced patient advocates; -company leaders.	-	Setting up R&D program Patient advocates worked closely with company leaders to design and execute a pilot in a clinical development program. In the first phase of work, the PAAC developed a blueprint to systematically engage patient advisors (also known as expert patients or patient advocates) and built an execution strategy using a Bayer development program as a pilot.	Partnership Diverse teams of patient advocates representing national advocacy organizations brought specific program ideas to help integrate the patient voice earlier in clinical development processes for review by company leaders and prominent patient advocates. PAAC members provided feedback to the clinical team about specific elements of a trial protocol from a patient perspective and identifi…	PAAC members worked along parallel tracks to define general patient advisor selection criteria and role description documents, develop training curricula modules for both patient advisors and audiences within te company, while identifying and onboarding a relevant cancer patient advisor for engagement with the clinical development team working on the study selected for the PAAC pilot. The selecte…		PAAC and Bayer teams identified important learnings from the first phase of the program, emphasizing earlier engagement of patient advisors, launching the initial enhanced training platform, and recruiting additional PAAC members to expand the initiative's reach across the cancer community. PAAC members and Bayer committed to sharing learnings, to advance opportunities for successful patient enga…	-	-	No	The development of the manuscript was supported through a grant by Bayer Oncology.	Based on successful execution of the Pilot program, Bayer committed to continuing the PAAC initiative and expanding its application.
Sygna et al.	2015	Norway		Cancer	To test seven different strategies for recruitment in a RCT, to report documented response data from each strategy, and to discuss recruitment challenges.	Case study describing the recruitment strategies used in an intervention study 'Connect', which investigated the use of a web-based support system.	-	-		-185 cancer patient candidates for participation in an RCT, aged 18 years and older; -185 caregivers	Patients and caregivers were recruited at a tertiary university hospital, at the Department for Cancer Treatment, Section for Radiotherapy.	Finetuning details Patients contributed to the understanding of how to stabilize and improve the recruitment process into clinical research.	Consultation Patients experienced 7 recruitment strategies for CT enrollment and their behaviour towards accepting or refusing them provided useful insight into which recruitment strategy was the most effective one.	The current study compared the following patient recruitment strategies used in the Connect study: - 5 opt-in: potential participants had to do something active to contact or be contacted by the researcher (relying on hospital providers; newspaper advertising; internet and social media; recruitment at a rehabilitation center; and flyers); - 2 opt-out: potential participants had the option to decl…		In this study, opt-out recruitment strategies appeared to be the most effective, resulting in a larger proportion of recruited participants in clinical research. An advantage of using the on-site recruitment approach is the possibility of establishing a personal relationship and a growing trust between the researcher and the potential participant.	-	-	No	This work was supported in part by the South-East Regional Authority of Norway and the Norwegian Cancer Society, who did not influence any part of the work.	-
Meyers et al.	2018	USA		HIV	To identify patients' physical and psychosocial experiences of an investigational long-acting injectable PrEP product (CAB-LA), evaluating its safety, tolerability, and pharmacokinetics, to aid in the development of patient and provider education materials.	Formative and behavioral research study, based on the ECLAIR study, a mixed-method, double-blind, randomized, multicenter Phase 2 safety, tolerability, and acceptability trial of CAB-LA.	Long-acting integrase inhibitor cagotegravir (CAB-LA)	28 participants: -healthy, at risk volunteers; -men or transgender women who reported sex with men (MSM); -aged 21-55 years.		Healthy, at risk participants.	1. Participants were informed about the study at four sites through the site study coordinator and/or a recruitment post-card. 2. Interested participants then called the research team directly or contacted the site study coordinator.	Finetuning details Healthy, at risk individuals contributed to the development of patient and provider education materials for future CTs.	Involvement Patients provided information on their physical and psychosocial experiences of the injections, including pre- and post-injection pain, persistence and motivation to participate, as well as risk perception and risk behaviours.	Participants completed one-time in-person semi-structured interviews that lasted 1 hour and included questions on: 1. overall ECLAIR trial experience (assessed on a 5-point Likert scale: from 1=very dissatisfied to 5=very satisfied); 2. experience with injections and the injection site (rating pain both during and after the first injection on a 6-point scale from 0=no pain to 6=intense pain, and …		This first of its kind analysis offered five lessons for the development of patient education materials and suggested additional avenues of inquiry in future long-acting injectable PrEP trials: 1. Variability of pain should be captured; 2. Occurence and duration of post-injection pain should be measured in accordance to daily activities, and strategies for minimizing post-injection pain should be…	-	1. only healthy, at risk MSM were involved in the study;	Several authors had financial-economic relationships with one or multiple pharmaceutical companies.	The study was funded by a grant- R01MH106380, received by the study's principal investigator (Golub).	This study's findings will inform further sociobehavioral research within Phase 3 efficacy trials of CAB-LA, which will further elucidate the physical sensations of injections and the impact of provider-interactions on the psychosocial experience.
